# Supplementary material for: Multi-period uncertain portfolio selection model with prospect utility function
Source: PLoS One. 2022 Sep 14;17(9):e0274625. doi: 10.1371/journal.pone.0274625 (PMC9473444; doi:10.1371/journal.pone.0274625)
Supplement: S1 Data — (XLS) [file pone.0274625.s001.xls]

## Sheet:  in the optimal portfolio
Security i	Securities 1	Securities 2	Securities 3	Securities 4	Securities 5	Securities 6	Securities 7	Securities 8	Securities 9	Securities 10
t=1	0.1532	0.0089	0.0725	0.081	0.0832	0.0995	0.1254	0.1398	0.0781	0.1583
t=2	0.1615	0.1038	0.1118	0.1439	0.0443	0.0935	0.0683	0.1108	0.0261	0.1361
t=3	0.0277	0	0.0112	0.0404	0.4928	0.036	0.0083	0.1533	0.2302	0

## Sheet:  under different risk tolerance
α	Utility	Optimal investment proportions
0.1	0.0931	x(1,i)=0.1571, 0.0272, 0.0797, 0.0659, 0.0907, 0.0752, 0.0908, 0.1768, 0.0602, 0.1764 x(2,i)=0.1067, 0.0476, 0.0960, 0.0393, 0.1758, 0.1057, 0.0223, 0.1860, 0.0442, 0.1765 x(3,i)=0.1047, 0.0211, 0.1484, 0.0504, 0.2401, 0.0111, 0.0549, 0.0415, 0.1413, 0.1865
0.15	0.1065	x(1,i)=0.1532, 0.0089, 0.0725, 0.0810, 0.0832, 0.0995, 0.1254, 0.1398, 0.0781, 0.1583 x(2,i)=0.1615, 0.1038, 0.1118, 0.1439, 0.0443, 0.0935, 0.0683, 0.1108, 0.0261, 0.1361 x(3,i)=0.0341, 0.0000, 0.0138, 0.0513, 0.3733, 0.0573, 0.0102, 0.1885, 0.2714, 0.0000
0.2	0.126	x(1,i)=0.0493, 0.0369, 0.0469, 0.0324, 0.1316, 0.0005, 0.1984, 0.1869, 0.1984, 0.1188 x(2,i)=0.0450, 0.0046, 0.0531, 0.0918, 0.0960, 0.0620, 0.1383, 0.1590, 0.1776, 0.1725 x(3,i)=0.0709, 0.0334, 0.0000, 0.0917, 0.0478, 0.0396, 0.0000, 0.5510, 0.1656, 0.0000

## Sheet: under degree of bankruptcy
ε	Utility	Optimal investment proportions
{0.1,0.1,0.1}	0.0952	x(1,i)=0.1573, 0.1283, 0.0707, 0.0250, 0.1634,0.1322, 0.10545, 0.1631, 0.0352, 0.0192 x(2,i)=0.2318, 0.0710, 0.0325, 0.0644, 0.0818,0.0672, 0.0770, 0.2515, 0.0388, 0.0840 x(3,i)=0.1518, 0.0600, 0.0064, 0.0372, 0.2563,0.0000, 0.1237, 0.2504, 0.1142, 0.0000
{0.2,0.2,0.2}	0.1229	x(1,i)=0.1573, 0.1283, 0.0707, 0.0250, 0.1634,0.1322, 0.1055, 0.1631, 0.0352, 0.0192 x(2,i)=0.2318, 0.0710, 0.03245, 0.0644, 0.0818,0.0672, 0.0770, 0.2515, 0.0388, 0.0840 x(3,i)=0.0157, 0.01994, 0.0000, 0.0000, 0.4979,0.0000, 0.0734, 0.3202, 0.0729, 0.0000
{0.3,0.3,0.3}	0.1204	x(1,i)=0.1573, 0.1283, 0.0707, 0.0250, 0.1634,0.1322, 0.1054, 0.1631, 0.0352, 0.0192 x(2,i)=0.2318, 0.0710, 0.0325, 0.0644, 0.0818,0.0672, 0.0770, 0.2515, 0.0388, 0.0840 x(3,i)=0.1328, 0.0528, 0.0056, 0.0000, 0.2949,0.0000, 0.1088, 0.3046, 0.1005, 0.0000
