# Supplementary material for: Multi-period uncertain portfolio selection model with prospect utility function
Source: PLoS One. 2022 Sep 14;17(9):e0274625. doi: 10.1371/journal.pone.0274625 (PMC9473444; doi:10.1371/journal.pone.0274625)
Supplement: S1 Dataset — (XLS) [file pone.0274625.s002.xls]

## Sheet: Sheet1
T	Security i	Securities 1	Securities 2	Securities 3	Securities 4	Securities 5	Securities 6	Securities 7	Securities 8	Securities 9	Securities 10
t=1	a(1,i)	-0.4	-0.8	-0.5	-0.7	-0.6	-0.3	-0.8	-0.5	-0.7	-0.6
	b(1,i)	0.1	-0.2	-0.1	0.1	0.3	-0.1	0.1	0.3	0.2	0.002
	c(1,i)	0.5	0.2	0.3	0.6	0.9	0.4	0.9	0.7	0.6	0.8
t=2	a(2,i)	-0.3	-0.7	-0.5	-0.6	-0.5	-0.5	-0.8	-0.5	-0.7	-0.5
	b(2,i)	0.2	-0.1	-0.2	0.1	0.3	0.1	0.1	0.3	0.2	0.2
	c(2,i)	0.5	0.3	0.5	0.5	0.8	0.4	0.9	0.7	0.6	0.9
t=3	a(3,i)	-0.4	-0.8	-0.5	-0.8	-0.6	-0.6	-0.9	-0.5	-0.6	-0.6
	b(3,i)	0.1	-0.2	-0.1	0.2	0.4	-0.2	-0.1	0.3	0.3	0.003
	c(3,i)	0.5	0.2	0.3	0.7	0.7	0.7	0.8	0.6	0.7	0.8
